# Supplementary material for: Unravelling the temporal dynamics of community functions in protists induced by treated wastewater exposure using metatranscriptomics
Source: Sci Rep. 2025 Jul 4;15:23957. doi: 10.1038/s41598-025-10083-1 (PMC12227576; doi:10.1038/s41598-025-10083-1)
Supplement: Supplementary file 1 — Supplementary Material 1 [file 41598_2025_10083_MOESM1_ESM.xlsx]

## Sheet: Supplementary
	The supplementary Information is provided in this spreadsheet
	Supplementary Table 1	SNR Values for 18S V9, 16S, NTS, and all 4 Metatranscriptomes. these are the values used in plotting Fig. 1
	Supplementary Table 2	The table showing post clustering results of the Pathways in to 7 Clusters, the first three coloumns have informtion about the Pathway, the SSE coloumn denotes its devition from the cluster mean in the ofrm of sum of squared errors at each time point. The Cluster coloumn contains the Cluster Number assigned to the pathway, the TE and IE coloumns contain the same cluster number but only if the pat…
	Supplementary Table 3	Table showing pearson correlations (as weight) between the OTUs that showed significant posiitive correlation to any of the cluster means, with the Taaxonomic group for each OTU along with complete taxonomic path.
	Supplementary Fig. 1	Heat map showing pearson correlations between the OTUs that showed significant posiitive correlation to any of the cluster means, with the Taaxonomic group for each OTU
	Supplementary Fig. 2	The Sample C1_S2 was an outlier form rest of the samples and had to be excluded from the analysis. This PCA plot clearly shows the sample was not just different from other samples but also from the two samples from the same time point in control.

## Sheet: Supplementary Table 1
	Full Name	Time	Pair_n	MTTO_Factor	MTTO_Significance	NTS_Factor	NTS_Significance	18S_Factor	18S_Significance	16S_Factor	16S_Significance	MTTP_Factor	MTTP_Significance	SMTTO_Factor	SMTTO_Significance	SMTTP_Factor	SMTTP_Significance
	CC_1	1	CC
	CT_1	1	CT	1.16	*	1.49	*	2.01	*	1.78	*	1.34	*	1.88	*	1.82	*
	CC_12	12	CC
	CT_12	12	CT	1.01		1.42	*	1.69	*	1.17		1.14		1.21		1.68	*
	CC_24	24	CC
	CT_24	24	CT	1.46	*	1.46	*	1.9	*	1.16		1.45		2.4	*	1.56	*
	CC_48	48	CC
	CT_48	48	CT	1.18		1.53	*	1.58	*	1.25		1.21		1.44		1.49	*
	CC_96	96	CC
	CT_96	96	CT	1.29		0.8		1.24	*	1.3		1.46	*	1.59	*	1.47
	CC_168	168	CC
	CT_168	168	CT	1.33	*	1.09		1.19		1.24		1.17		1.12		1.17
	CC_240	240	CC
	CT_240	240	CT	0.96		1.33	*	1.21	*	1.1		0.9		1.01		1.07
				Supplementary table 1: SNR Values for 18S V9, 16S, NTS, and all 4 Metatranscriptomes. these are the values used in plotting Fig. 1

## Sheet: Supplementary Table 2
Pathway	Subsystem	Pathway Names	SSE	Cluster	TE cluster	IE cluster
map00010	Metabolism; Carbohydrate metabolism	Glycolysis / Gluconeogenesis	0.104759	0
map00020	Metabolism; Carbohydrate metabolism	Citrate cycle (TCA cycle)	0.278383	0
map00030	Metabolism; Carbohydrate metabolism	Pentose phosphate pathway	0.0725552	0
map00051	Metabolism; Carbohydrate metabolism	Fructose and mannose metabolism	0.104038	0
map00052	Metabolism; Carbohydrate metabolism	Galactose metabolism	0.446231	0
map00053	Metabolism; Carbohydrate metabolism	Ascorbate and aldarate metabolism	0.309794	0
map00061	Metabolism; Lipid metabolism	Fatty acid biosynthesis	0.153433	0
map00062	Metabolism; Lipid metabolism	Fatty acid elongation	0.486924	0
map00071	Metabolism; Lipid metabolism	Fatty acid degradation	0.460224	0
map00130	Metabolism; Metabolism of cofactors and vitamins	Ubiquinone and other terpenoid-quinone biosynthesis	0.289924	0
map00190	Metabolism; Energy metabolism	Oxidative phosphorylation	0.278581	0
map00230	Metabolism; Nucleotide metabolism	Purine metabolism	0.228501	0
map00240	Metabolism; Nucleotide metabolism	Pyrimidine metabolism	0.413053	0
map00260	Metabolism; Amino acid metabolism	Glycine, serine and threonine metabolism	0.125659	0
map00280	Metabolism; Amino acid metabolism	Valine, leucine and isoleucine degradation	0.381834	0
map00290	Metabolism; Amino acid metabolism	Valine, leucine and isoleucine biosynthesis	0.295428	0
map00333	Metabolism; Biosynthesis of other secondary metabolites	Prodigiosin biosynthesis	0.419536	0
map00350	Metabolism; Amino acid metabolism	Tyrosine metabolism	0.243211	0
map00380	Metabolism; Amino acid metabolism	Tryptophan metabolism	0.19789	0
map00450	Metabolism; Metabolism of other amino acids	Selenocompound metabolism	0.173648	0
map00460	Metabolism; Metabolism of other amino acids	Cyanoamino acid metabolism	0.408948	0
map00480	Metabolism; Metabolism of other amino acids	Glutathione metabolism	0.220499	0
map00514	Metabolism; Glycan biosynthesis and metabolism	Other types of O-glycan biosynthesis	0.324614	0
map00515	Metabolism; Glycan biosynthesis and metabolism	Mannose type O-glycan biosynthesis	0.312106	0
map00520	Metabolism; Carbohydrate metabolism	Amino sugar and nucleotide sugar metabolism	0.369323	0
map00541	Metabolism; Glycan biosynthesis and metabolism	O-Antigen nucleotide sugar biosynthesis	0.492535	0
map00561	Metabolism; Lipid metabolism	Glycerolipid metabolism	0.40965	0
map00564	Metabolism; Lipid metabolism	Glycerophospholipid metabolism	0.268521	0
map00620	Metabolism; Carbohydrate metabolism	Pyruvate metabolism	0.146414	0
map00630	Metabolism; Carbohydrate metabolism	Glyoxylate and dicarboxylate metabolism	0.0983345	0
map00640	Metabolism; Carbohydrate metabolism	Propanoate metabolism	0.331395	0
map00643	Metabolism; Xenobiotics biodegradation and metabolism	Styrene degradation	0.221085	0
map00650	Metabolism; Carbohydrate metabolism	Butanoate metabolism	0.331604	0
map00670	Metabolism; Metabolism of cofactors and vitamins	One carbon pool by folate	0.148699	0
map00680	Metabolism; Energy metabolism	Methane metabolism	0.0611221	0
map00710	Metabolism; Energy metabolism	Carbon fixation by Calvin cycle	0.183639	0
map00720	Metabolism; Energy metabolism	Other carbon fixation pathways	0.287228	0	0
map00785	Metabolism; Metabolism of cofactors and vitamins	Lipoic acid metabolism	0.131488	0
map00860	Metabolism; Metabolism of cofactors and vitamins	Porphyrin metabolism	0.331116	0
map00900	Metabolism; Metabolism of terpenoids and polyketides	Terpenoid backbone biosynthesis	0.344609	0
map00910	Metabolism; Energy metabolism	Nitrogen metabolism	0.419346	0
map00920	Metabolism; Energy metabolism	Sulfur metabolism	0.16276	0
map00970	Genetic Information Processing; Translation	Aminoacyl-tRNA biosynthesis	0.490257	0
map00980	Metabolism; Xenobiotics biodegradation and metabolism	Metabolism of xenobiotics by cytochrome P450	0.335612	0
map00982	Metabolism; Xenobiotics biodegradation and metabolism	Drug metabolism - cytochrome P450	0.473627	0
map00983	Metabolism; Xenobiotics biodegradation and metabolism	Drug metabolism - other enzymes	0.298622	0
map01100		Metabolic pathways	0.0286199	0
map01110		Biosynthesis of secondary metabolites	0.0557501	0
map01120		Microbial metabolism in diverse environments	0.0728117	0
map01200		Carbon metabolism	0.0904093	0
map01210		2-Oxocarboxylic acid metabolism	0.141306	0
map01212		Fatty acid metabolism	0.0568667	0
map01220		Degradation of aromatic compounds	0.277684	0
map01230		Biosynthesis of amino acids	0.0626711	0
map01232		Nucleotide metabolism	0.0384784	0
map01240		Biosynthesis of cofactors	0.0325001	0
map01250		Biosynthesis of nucleotide sugars	0.157742	0
map02010	Environmental Information Processing; Membrane transport	ABC transporters	0.408785	0
map02020	Environmental Information Processing; Signal transduction	Two-component system	0.294246	0
map03008	Genetic Information Processing; Translation	Ribosome biogenesis in eukaryotes	0.248942	0
map03013	Genetic Information Processing; Translation	Nucleocytoplasmic transport	0.148929	0
map03015	Genetic Information Processing; Translation	mRNA surveillance pathway	0.39931	0
map03018	Genetic Information Processing; Folding, sorting and degradation	RNA degradation	0.272594	0
map03030	Genetic Information Processing; Replication and repair	DNA replication	0.392377	0
map03050	Genetic Information Processing; Folding, sorting and degradation	Proteasome	0.263155	0
map03083	Genetic Information Processing; Chromosome	Polycomb repressive complex	0.132378	0
map03420	Genetic Information Processing; Replication and repair	Nucleotide excision repair	0.445588	0	0
map03430	Genetic Information Processing; Replication and repair	Mismatch repair	0.28011	0
map03440	Genetic Information Processing; Replication and repair	Homologous recombination	0.479323	0
map04011	Environmental Information Processing; Signal transduction	MAPK signaling pathway - yeast	0.078243	0
map04020	Environmental Information Processing; Signal transduction	Calcium signaling pathway	0.366898	0
map04022	Environmental Information Processing; Signal transduction	cGMP-PKG signaling pathway	0.286754	0
map04061	Environmental Information Processing; Signaling molecules and interaction	Viral protein interaction with cytokine and cytokine receptor	0.0917461	0
map04066	Environmental Information Processing; Signal transduction	HIF-1 signaling pathway	0.165416	0
map04070	Environmental Information Processing; Signal transduction	Phosphatidylinositol signaling system	0.431296	0
map04075	Environmental Information Processing; Signal transduction	Plant hormone signal transduction	0.269329	0
map04110	Cellular Processes; Cell growth and death	Cell cycle	0.159796	0
map04114	Cellular Processes; Cell growth and death	Oocyte meiosis	0.25368	0
map04115	Cellular Processes; Cell growth and death	p53 signaling pathway	0.222518	0
map04120	Genetic Information Processing; Folding, sorting and degradation	Ubiquitin mediated proteolysis	0.291809	0
map04122	Genetic Information Processing; Folding, sorting and degradation	Sulfur relay system	0.242487	0
map04130	Genetic Information Processing; Folding, sorting and degradation	SNARE interactions in vesicular transport	0.221839	0
map04136	Cellular Processes; Transport and catabolism	Autophagy - other	0.0958175	0
map04137	Cellular Processes; Transport and catabolism	Mitophagy - animal	0.232707	0
map04140	Cellular Processes; Transport and catabolism	Autophagy - animal	0.212813	0
map04141	Genetic Information Processing; Folding, sorting and degradation	Protein processing in endoplasmic reticulum	0.36245	0
map04142	Cellular Processes; Transport and catabolism	Lysosome	0.353535	0
map04144	Cellular Processes; Transport and catabolism	Endocytosis	0.314891	0
map04145	Cellular Processes; Transport and catabolism	Phagosome	0.324248	0
map04146	Cellular Processes; Transport and catabolism	Peroxisome	0.341163	0
map04148	Cellular Processes; Transport and catabolism	Efferocytosis	0.336671	0
map04151	Environmental Information Processing; Signal transduction	PI3K-Akt signaling pathway	0.227912	0
map04216	Cellular Processes; Cell growth and death	Ferroptosis	0.162014	0
map04217	Cellular Processes; Cell growth and death	Necroptosis	0.0505147	0
map04218	Cellular Processes; Cell growth and death	Cellular senescence	0.467021	0
map04341	Environmental Information Processing; Signal transduction	Hedgehog signaling pathway - fly	0.457315	0
map04540	Cellular Processes; Cellular community - eukaryotes	Gap junction	0.457925	0
map04814	Cellular Processes; Cell motility	Motor proteins	0.292721	0
map00120	Metabolism; Lipid metabolism	Primary bile acid biosynthesis	1.75553	1
map00232	Metabolism; Biosynthesis of other secondary metabolites	Caffeine metabolism	1.72666	1
map00261	Metabolism; Biosynthesis of other secondary metabolites	Monobactam biosynthesis	0.885143	1
map00360	Metabolism; Amino acid metabolism	Phenylalanine metabolism	0.336666	1
map00512	Metabolism; Glycan biosynthesis and metabolism	Mucin type O-glycan biosynthesis	1.48447	1
map00565	Metabolism; Lipid metabolism	Ether lipid metabolism	0.325631	1
map00600	Metabolism; Lipid metabolism	Sphingolipid metabolism	0.357558	1
map00770	Metabolism; Metabolism of cofactors and vitamins	Pantothenate and CoA biosynthesis	0.636634	1
map00903	Metabolism; Metabolism of terpenoids and polyketides	Limonene degradation	1.33635	1
map00906	Metabolism; Metabolism of terpenoids and polyketides	Carotenoid biosynthesis	0.535227	1
map00950	Metabolism; Biosynthesis of other secondary metabolites	Isoquinoline alkaloid biosynthesis	1.20227	1	1
map00960	Metabolism; Biosynthesis of other secondary metabolites	Tropane, piperidine and pyridine alkaloid biosynthesis	0.75351	1
map00981	Metabolism; Metabolism of terpenoids and polyketides	Insect hormone biosynthesis	1.80424	1
map01040	Metabolism; Lipid metabolism	Biosynthesis of unsaturated fatty acids	0.515777	1
map03082	Genetic Information Processing; Chromosome	ATP-dependent chromatin remodeling	0.471461	1
map04010	Environmental Information Processing; Signal transduction	MAPK signaling pathway	0.921632	1	1
map04012	Environmental Information Processing; Signal transduction	ErbB signaling pathway	1.02743	1
map04013	Environmental Information Processing; Signal transduction	MAPK signaling pathway - fly	0.0755715	1
map04014	Environmental Information Processing; Signal transduction	Ras signaling pathway	0.193558	1
map04015	Environmental Information Processing; Signal transduction	Rap1 signaling pathway	0.27237	1
map04064	Environmental Information Processing; Signal transduction	NF-kappa B signaling pathway	0.516105	1
map04068	Environmental Information Processing; Signal transduction	FoxO signaling pathway	0.33454	1
map04071	Environmental Information Processing; Signal transduction	Sphingolipid signaling pathway	0.13743	1
map04072	Environmental Information Processing; Signal transduction	Phospholipase D signaling pathway	0.419929	1
map04113	Cellular Processes; Cell growth and death	Meiosis - yeast	0.495274	1
map04138	Cellular Processes; Transport and catabolism	Autophagy - yeast	0.315187	1
map04152	Environmental Information Processing; Signal transduction	AMPK signaling pathway	0.39173	1
map04210	Cellular Processes; Cell growth and death	Apoptosis	0.379155	1
map04214	Cellular Processes; Cell growth and death	Apoptosis - fly	0.550273	1	1
map04310	Environmental Information Processing; Signal transduction	Wnt signaling pathway	0.337991	1
map04370	Environmental Information Processing; Signal transduction	VEGF signaling pathway	0.344163	1
map04390	Environmental Information Processing; Signal transduction	Hippo signaling pathway	0.451601	1
map04391	Environmental Information Processing; Signal transduction	Hippo signaling pathway - fly	0.523405	1
map04510	Cellular Processes; Cellular community - eukaryotes	Focal adhesion	0.434013	1
map04520	Cellular Processes; Cellular community - eukaryotes	Adherens junction	0.619642	1
map04530	Cellular Processes; Cellular community - eukaryotes	Tight junction	0.225798	1
map04550	Cellular Processes; Cellular community - eukaryotes	Signaling pathways regulating pluripotency of stem cells	0.752993	1
map04668	Environmental Information Processing; Signal transduction	TNF signaling pathway	0.524784	1
map04810	Cellular Processes; Cell motility	Regulation of actin cytoskeleton	0.464744	1
map04820	Cellular Processes; Cell motility	Cytoskeleton in muscle cells	0.550447	1
map00523	Metabolism; Metabolism of terpenoids and polyketides	Polyketide sugar unit biosynthesis	3.79943	2	2	2
map00525	Metabolism; Biosynthesis of other secondary metabolites	Acarbose and validamycin biosynthesis	1.12224	2	2
map00642	Metabolism; Xenobiotics biodegradation and metabolism	Ethylbenzene degradation	4.4201	2	2
map00660	Metabolism; Carbohydrate metabolism	C5-Branched dibasic acid metabolism	3.68458	2
map00999	Metabolism; Biosynthesis of other secondary metabolites	Biosynthesis of various plant secondary metabolites	2.13456	2	2	2
map01055	Metabolism; Metabolism of terpenoids and polyketides	Biosynthesis of vancomycin group antibiotics	1.12224	2	2
map02025	Cellular Processes; Cellular community - prokaryotes	Biofilm formation - Pseudomonas aeruginosa	2.86012	2
map04215	Cellular Processes; Cell growth and death	Apoptosis - multiple species	2.86465	2	2	2
map00944	Metabolism; Biosynthesis of other secondary metabolites	Flavone and flavonol biosynthesis	0	3
map04060	Environmental Information Processing; Signaling molecules and interaction	Cytokine-cytokine receptor interaction	0	4
map00941	Metabolism; Biosynthesis of other secondary metabolites	Flavonoid biosynthesis	2.60551	5
map00945	Metabolism; Biosynthesis of other secondary metabolites	Stilbenoid, diarylheptanoid and gingerol biosynthesis	2.60551	5
map00140	Metabolism; Lipid metabolism	Steroid hormone biosynthesis	0.821588	6
map00220	Metabolism; Amino acid metabolism	Arginine biosynthesis	0.285713	6
map00250	Metabolism; Amino acid metabolism	Alanine, aspartate and glutamate metabolism	0.40329	6
map00300	Metabolism; Amino acid metabolism	Lysine biosynthesis	0.472204	6
map00310	Metabolism; Amino acid metabolism	Lysine degradation	0.244939	6
map00330	Metabolism; Amino acid metabolism	Arginine and proline metabolism	0.497111	6	6
map00340	Metabolism; Amino acid metabolism	Histidine metabolism	0.592859	6
map00401	Metabolism; Biosynthesis of other secondary metabolites	Novobiocin biosynthesis	1.32341	6
map00410	Metabolism; Metabolism of other amino acids	beta-Alanine metabolism	0.368225	6	6	6
map00500	Metabolism; Carbohydrate metabolism	Starch and sucrose metabolism	0.652769	6	6
map00511	Metabolism; Glycan biosynthesis and metabolism	Other glycan degradation	1.03533	6		6
map00562	Metabolism; Carbohydrate metabolism	Inositol phosphate metabolism	0.493591	6
map00627	Metabolism; Xenobiotics biodegradation and metabolism	Aminobenzoate degradation	0.827856	6
map00730	Metabolism; Metabolism of cofactors and vitamins	Thiamine metabolism	1.28115	6
map00930	Metabolism; Xenobiotics biodegradation and metabolism	Caprolactam degradation	0.663648	6
map00946	Metabolism; Biosynthesis of other secondary metabolites	Degradation of flavonoids	1.28213	6	6	6
map02024	Cellular Processes; Cellular community - prokaryotes	Quorum sensing	0.467499	6
map02026	Cellular Processes; Cellular community - prokaryotes	Biofilm formation - Escherichia coli	0.305536	6
map03020	Genetic Information Processing; Transcription	RNA polymerase	0.485042	6	6
map03250	Genetic Information Processing; Information processing in viruses	Viral life cycle - HIV-1	0.159519	6
map03266	Genetic Information Processing; Information processing in viruses	Virion - Herpesvirus	0.944767	6
map04139	Cellular Processes; Transport and catabolism	Mitophagy - yeast	0.413033	6
map04330	Environmental Information Processing; Signal transduction	Notch signaling pathway	0.340932	6	6	6
map04340	Environmental Information Processing; Signal transduction	Hedgehog signaling pathway	1.14591	6	6
map04350	Environmental Information Processing; Signal transduction	TGF-beta signaling pathway	0.501712	6	6	6
map04392	Environmental Information Processing; Signal transduction	Hippo signaling pathway - multiple species	1.39899	6	6
Supplementary Table 2: the Table showing post clustering results of the Pathways in to 7 Clusters, the first three coloumns have informtion about the Pathway, the SSE coloumn denotes its devition from the cluster mean in the ofrm of sum of squared errors at each time point. The Cluster coloumn contains the Cluster Number assigned to the pathway, the TE and IE coloumns contain the same cluster num…

## Sheet: Supplementary Table 3
OTU	taxonomy	Taxonomy_Group	Max_Effect_Cluster	Weight
N112439_10844	cellular organisms; Eukaryota; Amoebozoa; Discosea; Himatismenida; Parvamoeba; Parvamoeba rugata	Amoebozoa	Cluster_5	0.785088
N157742_2448	cellular organisms; Eukaryota; Amoebozoa; Evosea; Variosea; Protosteliida; Protosteliaceae; Protostelium; Protostelium mycophagum	Amoebozoa	Cluster_5	0.853329
N164610_1242	cellular organisms; Eukaryota; Amoebozoa; Discosea; Longamoebia; Thecamoebida; Stenamoeba; Stenamoeba limacina	Amoebozoa	Cluster_5	0.838161
N187079_2956	cellular organisms; Eukaryota; Amoebozoa; Discosea; Longamoebia; Thecamoebida; Stenamoeba; unclassified Stenamoeba; Stenamoeba sp. HP839	Amoebozoa	Cluster_2	0.844766
N193080_7900	cellular organisms; Eukaryota; Amoebozoa; Discosea; Himatismenida; Cochliopodiidae; Cochliopodium; Cochliopodium minus	Amoebozoa	Cluster_5	0.942201
N197259_23171	cellular organisms; Eukaryota; Amoebozoa; Tubulinea; Elardia; Euamoebida; Hartmannellidae; Saccamoeba; unclassified Saccamoeba; Saccamoeba sp. W187G	Amoebozoa	Cluster_3	0.78099
N229689_7583	cellular organisms; Eukaryota; Amoebozoa; Discosea; Longamoebia; Dermamoebida; Mayorella; unclassified Mayorella; Mayorella sp.	Amoebozoa	Cluster_2	0.866521
N248042_8244	cellular organisms; Eukaryota; Amoebozoa; Discosea; Longamoebia; Dermamoebida; Paradermamoeba; Paradermamoeba levis	Amoebozoa	Cluster_2	0.941372
N296817_34503	cellular organisms; Eukaryota; Amoebozoa; Discosea; Flabellinia; Vannellidae; Vannella; Vannella simplex	Amoebozoa	Cluster_2	0.968988
N299104_1452	cellular organisms; Eukaryota; Amoebozoa; Evosea; Variosea; Fractovitellida; Schizoplasmodiidae; Schizoplasmodium; Schizoplasmodium cavostelioides	Amoebozoa	Cluster_5	0.784645
N308772_93946	cellular organisms; Eukaryota; Amoebozoa; Tubulinea; Elardia; Euamoebida; Hartmannellidae; Ptolemeba; Ptolemeba bulliensis	Amoebozoa	Cluster_2	0.981594
N384335_1814	cellular organisms; Eukaryota; Amoebozoa; Evosea; Archamoebae; Mastigamoebida; Entamoebidae; Entamoeba; Entamoeba equi	Amoebozoa	Cluster_2	0.771506
N400164_25149	cellular organisms; Eukaryota; Amoebozoa; Evosea; Variosea; Fractovitellida; Schizoplasmodiidae; Schizoplasmodium; Schizoplasmodium cavostelioides	Amoebozoa	Cluster_5	0.8874
N4236_1270	cellular organisms; Eukaryota; Amoebozoa; Discosea; Flabellinia; Dactylopodida; Vexilliferidae; Vexillifera; Vexillifera bacillipedes	Amoebozoa	Cluster_5	0.773221
N51651_31607	cellular organisms; Eukaryota; Amoebozoa; Evosea; Eumycetozoa; Dictyostelia; Dictyosteliales; Raperosteliaceae; Hagiwaraea; Hagiwaraea radiculata	Amoebozoa	Cluster_2	0.927919
N58228_676	cellular organisms; Eukaryota; Amoebozoa; Evosea; Archamoebae; Mastigamoebida; Entamoebidae; Entamoeba; Entamoeba equi	Amoebozoa	Cluster_5	0.806937
N6085_4940	cellular organisms; Eukaryota; Amoebozoa; Discosea; Himatismenida; Cochliopodiidae; Cochliopodium; unclassified Cochliopodium; Cochliopodium sp. JvW-2015	Amoebozoa	Cluster_2	0.95477
N679_39785	cellular organisms; Eukaryota; Amoebozoa; Tubulinea; Elardia; Euamoebida; Hartmannellidae; Ptolemeba; Ptolemeba bulliensis	Amoebozoa	Cluster_1	0.807536
N108013_1915	cellular organisms; Eukaryota; Discoba; Euglenozoa; Kinetoplastea; Prokinetoplastina; Apiculatamorpha; Apiculatamorpha spiralis	Euglenozoa	Cluster_3	0.844123
N114949_20018	cellular organisms; Eukaryota; Discoba; Euglenozoa; Diplonemea; unclassified Diplonemida; Diplonemida sp. 9sb RG-2016	Euglenozoa	Cluster_3	0.863486
N232015_165	cellular organisms; Eukaryota; Discoba; Euglenozoa; Kinetoplastea; Prokinetoplastina; Apiculatamorpha; Apiculatamorpha spiralis	Euglenozoa	Cluster_4	0.79645
N235548_10668	cellular organisms; Eukaryota; Discoba; Euglenozoa; Euglenida; Spirocuta; Euglenophyceae; Euglenales; Euglenaceae; Euglena; Euglena rubra	Euglenozoa	Cluster_3	0.878931
N238709_7397	cellular organisms; Eukaryota; Discoba; Euglenozoa; Kinetoplastea; Prokinetoplastina; Apiculatamorpha; Apiculatamorpha spiralis	Euglenozoa	Cluster_3	0.888463
N309618_6126	cellular organisms; Eukaryota; Discoba; Euglenozoa; Kinetoplastea; Metakinetoplastina; Neobodonida; Neobodo; Neobodo designis	Euglenozoa	Cluster_5	0.786508
N369741_1507	cellular organisms; Eukaryota; Discoba; Euglenozoa; Kinetoplastea; Metakinetoplastina; Neobodonida; Rhynchobodo; unclassified Rhynchobodo; Rhynchobodo sp. HFCC304	Euglenozoa	Cluster_5	0.839686
N44585_16184	cellular organisms; Eukaryota; Discoba; Euglenozoa; Kinetoplastea; Metakinetoplastina; Parabodonida; Procryptobia; Procryptobia sorokini	Euglenozoa	Cluster_0	0.784795
N53589_18947	cellular organisms; Eukaryota; Discoba; Euglenozoa; Euglenida; Spirocuta; Euglenophyceae; Euglenales; Phacaceae; Lepocinclis; Lepocinclis oxyuris	Euglenozoa	Cluster_3	0.840748
N56186_731	cellular organisms; Eukaryota; Discoba; Euglenozoa; Kinetoplastea; Metakinetoplastina; Neobodonida; Rhynchomonadidae; Rhynchomonas; Rhynchomonas nasuta	Euglenozoa	Cluster_2	0.874249
N68311_373	cellular organisms; Eukaryota; Discoba; Euglenozoa; Euglenida; Spirocuta; Euglenophyceae; Euglenales; Euglenaceae; Trachelomonas; Trachelomonas scabra	Euglenozoa	Cluster_5	0.883062
N117976_161568	cellular organisms; Eukaryota; Discoba; Heterolobosea; Tulamoebidae; Tulamoeba; Tulamoeba bucina	Heterolobosea	Cluster_6	0.921109
N195164_972	cellular organisms; Eukaryota; Discoba; Heterolobosea; Tetramitia; Eutetramitia; Vahlkampfiidae; Naegleria; Naegleria clarki	Heterolobosea	Cluster_3	0.882894
N247096_13555	cellular organisms; Eukaryota; Discoba; Heterolobosea; Tulamoebidae; Tulamoeba; Tulamoeba bucina	Heterolobosea	Cluster_6	0.851865
N254880_7310	cellular organisms; Eukaryota; Discoba; Heterolobosea; Tulamoebidae; Tulamoeba; Tulamoeba bucina	Heterolobosea	Cluster_3	0.89388
N80577_16135	cellular organisms; Eukaryota; Discoba; Heterolobosea; Tetramitia; Eutetramitia; Acrasidae; Acrasis; Acrasis rosea	Heterolobosea	Cluster_3	0.775269
N174220_60098	cellular organisms; Eukaryota; Opisthokonta; Choanoflagellata; Craspedida; Salpingoecidae; Sphaeroeca; Sphaeroeca volvox	Choanoflagellata	Cluster_6	0.816049
N282787_14003	cellular organisms; Eukaryota; Opisthokonta; Choanoflagellata; Craspedida; Salpingoecidae; Monosiga; Monosiga ovata	Choanoflagellata	Cluster_5	0.863154
N232964_8497	cellular organisms; Eukaryota; Opisthokonta; Fungi; Dikarya; Ascomycota; saccharomyceta; Pezizomycotina; leotiomyceta; sordariomyceta; Sordariomycetes; Hypocreomycetidae; Hypocreales; Cordycipitaceae; Akanthomyces; Akanthomyces lecanii	Ascomycota	Cluster_5	0.839199
N244531_10434	cellular organisms; Eukaryota; Opisthokonta; Fungi; Dikarya; Ascomycota; saccharomyceta; Pezizomycotina; leotiomyceta; sordariomyceta; Leotiomycetes; environmental samples; uncultured Leohumicola	Ascomycota	Cluster_5	0.872288
N270393_130	cellular organisms; Eukaryota; Opisthokonta; Fungi; Dikarya; Ascomycota; saccharomyceta; Pezizomycotina; leotiomyceta; dothideomyceta; Dothideomycetes; Pleosporomycetidae; Pleosporales; Pleosporineae; Leptosphaeriaceae; Leptosphaeria; unclassified Leptosphaeria; Leptosphaeria sp.	Ascomycota	Cluster_1	0.806792
N363039_279218	cellular organisms; Eukaryota; Opisthokonta; Fungi; Dikarya; Ascomycota; saccharomyceta; Pezizomycotina; leotiomyceta; dothideomyceta; Dothideomycetes; Pleosporomycetidae; Pleosporales; Pleosporineae; Leptosphaeriaceae; Leptosphaeria; unclassified Leptosphaeria; Leptosphaeria sp.	Ascomycota	Cluster_6	0.983553
N4646_3180	cellular organisms; Eukaryota; Opisthokonta; Fungi; Dikarya; Ascomycota; saccharomyceta; Saccharomycotina; Saccharomycetes; Saccharomycetales; Phaffomycetaceae; Cyberlindnera; Cyberlindnera sargentensis	Ascomycota	Cluster_5	0.880847
N99972_6313	cellular organisms; Eukaryota; Opisthokonta; Fungi; Dikarya; Ascomycota; saccharomyceta; Pezizomycotina; leotiomyceta; Eurotiomycetes; Chaetothyriomycetidae; Chaetothyriales; Herpotrichiellaceae; Exophiala; Exophiala oligosperma	Ascomycota	Cluster_5	0.80965
N11110_247935	cellular organisms; Eukaryota; Opisthokonta; Fungi; Fungi incertae sedis; Chytridiomycota; Chytridiomycota incertae sedis; Chytridiomycetes; Chytridiales; Chytriomycetaceae; unclassified Chytriomycetaceae; Chytriomycetaceae sp.	Chytridiomycota	Cluster_6	0.858423
N114303_1403	cellular organisms; Eukaryota; Opisthokonta; Fungi; Fungi incertae sedis; Chytridiomycota; Chytridiomycota incertae sedis; Chytridiomycetes; Rhizophydiales; environmental samples; uncultured Rhizophydiales	Chytridiomycota	Cluster_4	0.800539
N193138_159988	cellular organisms; Eukaryota; Opisthokonta; Fungi; Fungi incertae sedis; Chytridiomycota; Chytridiomycota incertae sedis; Chytridiomycetes; Chytridiales; Chytriomycetaceae; Rhizoclosmatium; Rhizoclosmatium sparsum	Chytridiomycota	Cluster_4	0.858618
N256223_757	cellular organisms; Eukaryota; Opisthokonta; Fungi; Fungi incertae sedis; Chytridiomycota; Chytridiomycota incertae sedis; Chytridiomycetes; Rhizophydiales; Halomycetaceae; Paranamyces; Paranamyces uniporus	Chytridiomycota	Cluster_3	0.802051
N27429_1465015	cellular organisms; Eukaryota; Opisthokonta; Fungi; Fungi incertae sedis; Chytridiomycota; Chytridiomycota incertae sedis; Chytridiomycetes; Chytridiales; Chytriomycetaceae; unclassified Chytriomycetaceae; Chytriomycetaceae sp.	Chytridiomycota	Cluster_6	0.878765
N274703_60375	cellular organisms; Eukaryota; Opisthokonta; Fungi; Fungi incertae sedis; Chytridiomycota; Chytridiomycota incertae sedis; Chytridiomycetes; Chytridiales; Chytridiales incertae sedis; Delfinachytrium; Delfinachytrium mesopotamicum	Chytridiomycota	Cluster_4	0.765371
N295226_195457	cellular organisms; Eukaryota; Opisthokonta; Fungi; Fungi incertae sedis; Chytridiomycota; Chytridiomycota incertae sedis; Chytridiomycetes; Rhizophydiales; Rhizophydiaceae; Rhizophydium; Rhizophydium patellarium	Chytridiomycota	Cluster_6	0.954254
N29588_456	cellular organisms; Eukaryota; Opisthokonta; Fungi; Fungi incertae sedis; Chytridiomycota; Chytridiomycota incertae sedis; Chytridiomycetes; Lobulomycetales; Lobulomycetaceae; Maunachytrium; Maunachytrium keaense	Chytridiomycota	Cluster_2	0.862094
N389695_63103	cellular organisms; Eukaryota; Opisthokonta; Fungi; Fungi incertae sedis; Chytridiomycota; Chytridiomycota incertae sedis; Chytridiomycetes; Chytridiales; Chytridiaceae; Chytridium; Chytridium polysiphoniae	Chytridiomycota	Cluster_3	0.78857
N49790_456	cellular organisms; Eukaryota; Opisthokonta; Fungi; Fungi incertae sedis; Chytridiomycota; Chytridiomycota incertae sedis; Chytridiomycetes; Rhizophydiales; Alphamycetaceae; Betamyces; unclassified Betamyces; Betamyces sp.	Chytridiomycota	Cluster_4	0.926445
N88751_2063	cellular organisms; Eukaryota; Opisthokonta; Fungi; Fungi incertae sedis; Chytridiomycota; Chytridiomycota incertae sedis; Chytridiomycetes; Rhizophydiales; Rhizophydiaceae; Rhizophydium; unclassified Rhizophydium; Rhizophydium sp.	Chytridiomycota	Cluster_0	0.77952
N89299_14955	cellular organisms; Eukaryota; Opisthokonta; Fungi; Fungi incertae sedis; Chytridiomycota; Chytridiomycota incertae sedis; Chytridiomycetes; Rhizophydiales; Alphamycetaceae; Betamyces; unclassified Betamyces; Betamyces sp.	Chytridiomycota	Cluster_4	0.902977
N100307_5768	cellular organisms; Eukaryota; Opisthokonta; Fungi; Dikarya; Basidiomycota; Agaricomycotina; Agaricomycetes; Agaricomycetes incertae sedis; Cantharellales; Cantharellaceae; Craterellus; Craterellus tubaeformis	Fungi_Rest	Cluster_3	0.813857
N101993_1639	cellular organisms; Eukaryota; Opisthokonta; Fungi; unclassified Fungi; fungal sp.	Fungi_Rest	Cluster_5	0.844922
N111827_848	cellular organisms; Eukaryota; Opisthokonta; Fungi; Dikarya; Basidiomycota; Agaricomycotina; Agaricomycetes; Agaricomycetes incertae sedis; Auriculariales; Auriculariaceae; environmental samples; uncultured Auriculariaceae	Fungi_Rest	Cluster_0	0.788071
N134734_49684	cellular organisms; Eukaryota; Opisthokonta; Fungi; environmental samples; uncultured fungus	Fungi_Rest	Cluster_6	0.957533
N157813_6430	cellular organisms; Eukaryota; Opisthokonta; Fungi; environmental samples; uncultured fungus	Fungi_Rest	Cluster_4	0.845367
N167083_245175	cellular organisms; Eukaryota; Opisthokonta; Fungi; Fungi incertae sedis; Zoopagomycota; Zoopagomycotina; Zoopagomycetes; Zoopagales; Cochlonemataceae; Cochlonema; Cochlonema euryblastum	Fungi_Rest	Cluster_6	0.932479
N175783_12268	cellular organisms; Eukaryota; Opisthokonta; Fungi; unclassified Fungi; fungal sp.	Fungi_Rest	Cluster_5	0.881189
N181082_1203	cellular organisms; Eukaryota; Opisthokonta; Fungi; environmental samples; uncultured fungus	Fungi_Rest	Cluster_5	0.854643
N187640_2231558	cellular organisms; Eukaryota; Opisthokonta; Fungi; unclassified Fungi; fungal sp.	Fungi_Rest	Cluster_5	0.893375
N200612_1187848	cellular organisms; Eukaryota; Opisthokonta; Fungi; unclassified Fungi; fungal sp.	Fungi_Rest	Cluster_6	0.814834
N201119_884	cellular organisms; Eukaryota; Opisthokonta; Fungi; Fungi incertae sedis; Mucoromycota; Glomeromycotina; environmental samples; uncultured Glomeromycotina	Fungi_Rest	Cluster_5	0.879419
N209794_679488	cellular organisms; Eukaryota; Opisthokonta; Fungi; environmental samples; uncultured fungus	Fungi_Rest	Cluster_4	0.841158
N247956_35311	cellular organisms; Eukaryota; Opisthokonta; Fungi; unclassified Fungi; fungal sp.	Fungi_Rest	Cluster_6	0.9314
N252907_31773	cellular organisms; Eukaryota; Opisthokonta; Fungi; environmental samples; uncultured fungus	Fungi_Rest	Cluster_4	0.766806
N253386_4918	cellular organisms; Eukaryota; Opisthokonta; Fungi; unclassified Fungi; fungal sp.	Fungi_Rest	Cluster_3	0.916622
N256232_16978	cellular organisms; Eukaryota; Opisthokonta; Fungi; unclassified Fungi; fungal sp.	Fungi_Rest	Cluster_6	0.824114
N263902_44340	cellular organisms; Eukaryota; Opisthokonta; Fungi; Dikarya; Basidiomycota; Agaricomycotina; Tremellomycetes; Trichosporonales; Trichosporonaceae; Apiotrichum; unclassified Apiotrichum; Apiotrichum sp. UFMG-CM-Y2378	Fungi_Rest	Cluster_2	0.812976
N270603_147627	cellular organisms; Eukaryota; Opisthokonta; Fungi; environmental samples; uncultured fungus	Fungi_Rest	Cluster_6	0.942812
N30072_17845	cellular organisms; Eukaryota; Opisthokonta; Fungi; environmental samples; uncultured fungus	Fungi_Rest	Cluster_5	0.921332
N343107_1265	cellular organisms; Eukaryota; Opisthokonta; Fungi; Fungi incertae sedis; Microsporidia; unclassified Microsporidia; Microsporidia sp.	Fungi_Rest	Cluster_2	0.763199
N352862_2527	cellular organisms; Eukaryota; Opisthokonta; Fungi; environmental samples; uncultured fungus	Fungi_Rest	Cluster_5	0.786842
N387079_8523	cellular organisms; Eukaryota; Opisthokonta; Fungi; Fungi incertae sedis; Mucoromycota; Glomeromycotina; environmental samples; uncultured Glomeromycotina	Fungi_Rest	Cluster_3	0.779053
N391324_2845	cellular organisms; Eukaryota; Opisthokonta; Fungi; environmental samples; uncultured fungus	Fungi_Rest	Cluster_3	0.811103
N393863_15545	cellular organisms; Eukaryota; Opisthokonta; Fungi; unclassified Fungi; fungal sp.	Fungi_Rest	Cluster_1	0.867115
N416870_23520	cellular organisms; Eukaryota; Opisthokonta; Fungi; Fungi incertae sedis; Mucoromycota; Glomeromycotina; Glomeromycetes; Glomerales; Glomeraceae; environmental samples; uncultured Glomus	Fungi_Rest	Cluster_3	0.808666
N417830_95994	cellular organisms; Eukaryota; Opisthokonta; Fungi; Fungi incertae sedis; Zoopagomycota; Kickxellomycotina; Kickxellomycotina incertae sedis; Barbatosporales; Barbatosporaceae; Barbatospora; Barbatospora ambicaudata	Fungi_Rest	Cluster_6	0.945379
N5293_5497	cellular organisms; Eukaryota; Opisthokonta; Fungi; environmental samples; uncultured fungus	Fungi_Rest	Cluster_5	0.8333
N68350_1136	cellular organisms; Eukaryota; Opisthokonta; Fungi; Dikarya; Basidiomycota; Agaricomycotina; Agaricomycetes; Agaricomycetes incertae sedis; Polyporales; Laetiporaceae; Laetiporus; Laetiporus portentosus	Fungi_Rest	Cluster_6	0.87928
N80855_13887	cellular organisms; Eukaryota; Opisthokonta; Fungi; environmental samples; uncultured fungus	Fungi_Rest	Cluster_6	0.889411
N89564_64223	cellular organisms; Eukaryota; Opisthokonta; Fungi; Fungi incertae sedis; Microsporidia; unclassified Microsporidia; Microsporidia sp.	Fungi_Rest	Cluster_3	0.853236
N91354_786	cellular organisms; Eukaryota; Opisthokonta; Fungi; environmental samples; uncultured fungus	Fungi_Rest	Cluster_5	0.914101
N125012_4824	cellular organisms; Eukaryota; Rhodophyta; Florideophyceae; Corallinophycidae; Corallinales; environmental samples; uncultured Corallinales	Rhodophyta	Cluster_5	0.796935
N229269_59721	cellular organisms; Eukaryota; Rhodophyta; Florideophyceae; Hildenbrandiophycidae; Hildenbrandiales; Hildenbrandiaceae; Hildenbrandia; Hildenbrandia rubra	Rhodophyta	Cluster_3	0.778343
N270735_1010135	cellular organisms; Eukaryota; Rhodophyta; Florideophyceae; Corallinophycidae; Corallinales; environmental samples; uncultured Corallinales	Rhodophyta	Cluster_2	0.953292
N289456_2173	cellular organisms; Eukaryota; Rhodophyta; Bangiophyceae; Bangiales; Bangiaceae; Porphyra; unclassified Porphyra; Porphyra sp. PK-49	Rhodophyta	Cluster_3	0.769886
N80142_347	cellular organisms; Eukaryota; Rhodophyta; Florideophyceae; Corallinophycidae; Corallinales; environmental samples; uncultured Corallinales	Rhodophyta	Cluster_2	0.847238
N148370_14112	cellular organisms; Eukaryota; Sar; Alveolata; Ciliophora; Intramacronucleata; Litostomatea; Haptoria; Pleurostomatida; Litonotidae; Loxophyllum; Loxophyllum rostratum	Ciliophora	Cluster_3	0.876897
N206_201	cellular organisms; Eukaryota; Sar; Alveolata; Ciliophora; Intramacronucleata; Oligohymenophorea; Peritrichia; Sessilida; Vorticellidae; Carchesium; Carchesium polypinum	Ciliophora	Cluster_3	0.757794
N209354_51491	cellular organisms; Eukaryota; Sar; Alveolata; Ciliophora; Intramacronucleata; Litostomatea; Haptoria; Pleurostomatida; Litonotidae; Litonotus; Litonotus paracygnus	Ciliophora	Cluster_0	0.83756
N23730_128	cellular organisms; Eukaryota; Sar; Alveolata; Ciliophora; Intramacronucleata; Oligohymenophorea; Peritrichia; Sessilida; Vorticellidae; Carchesium; Carchesium polypinum	Ciliophora	Cluster_6	0.864275
N242169_534	cellular organisms; Eukaryota; Sar; Alveolata; Ciliophora; Intramacronucleata; Oligohymenophorea; Peritrichia; Sessilida; Vorticellidae; Carchesium; Carchesium polypinum	Ciliophora	Cluster_3	0.868614
N249161_44990	cellular organisms; Eukaryota; Sar; Alveolata; Ciliophora; Intramacronucleata; Spirotrichea; Stichotrichia; Sporadotrichida; Oxytrichidae; Urosoma; Urosoma karinae; Urosoma karinae sinense	Ciliophora	Cluster_3	0.782955
N256052_166949	cellular organisms; Eukaryota; Sar; Alveolata; Ciliophora; Intramacronucleata; Oligohymenophorea; Peritrichia; Sessilida; Vorticellidae; Carchesium; Carchesium polypinum	Ciliophora	Cluster_3	0.893686
N275600_14753	cellular organisms; Eukaryota; Sar; Alveolata; Ciliophora; Intramacronucleata; Spirotrichea; Stichotrichia; Sporadotrichida; Oxytrichidae; environmental samples; uncultured Oxytrichidae	Ciliophora	Cluster_0	0.78419
N284026_8384	cellular organisms; Eukaryota; Sar; Alveolata; Ciliophora; Intramacronucleata; Litostomatea; Haptoria; Haptorida; Spathidiidae; Cultellothrix; Cultellothrix lionotiformis	Ciliophora	Cluster_4	0.88517
N298755_115947	cellular organisms; Eukaryota; Sar; Alveolata; Ciliophora; Intramacronucleata; Litostomatea; Haptoria; Pleurostomatida; Amphileptidae; Amphileptus; unclassified Amphileptus; Amphileptus sp. PHB08122401	Ciliophora	Cluster_6	0.949872
N309812_20707	cellular organisms; Eukaryota; Sar; Alveolata; Ciliophora; Intramacronucleata; Spirotrichea; Stichotrichia; Sporadotrichida; Oxytrichidae; Tachysoma; Tachysoma pellionellum	Ciliophora	Cluster_3	0.760819
N312878_300	cellular organisms; Eukaryota; Sar; Alveolata; Ciliophora; Intramacronucleata; Phyllopharyngea; Chonotrichia; Exogemmida; Chilodochonidae; Chilodochona; unclassified Chilodochona; Chilodochona sp. DHL-2016	Ciliophora	Cluster_2	0.885774
N326617_710487	cellular organisms; Eukaryota; Sar; Alveolata; Ciliophora; Intramacronucleata; Litostomatea; Haptoria; Pleurostomatida; Amphileptidae; Amphileptus; unclassified Amphileptus; Amphileptus sp. PHB08122401	Ciliophora	Cluster_3	0.867428
N376955_20887	cellular organisms; Eukaryota; Sar; Alveolata; Ciliophora; Intramacronucleata; Oligohymenophorea; Scuticociliatia; Pleuronematida; Cyclidiidae; Cyclidium; Cyclidium glaucoma	Ciliophora	Cluster_6	0.921833
N383851_5419	cellular organisms; Eukaryota; Sar; Alveolata; Ciliophora; Intramacronucleata; Oligohymenophorea; Scuticociliatia; Philasterida; Cinetochilidae; Cinetochilum; Cinetochilum margaritaceum	Ciliophora	Cluster_1	0.865162
N389027_79637	cellular organisms; Eukaryota; Sar; Alveolata; Ciliophora; Intramacronucleata; Oligohymenophorea; Astomatida; Haptophryidae; Haptophrya; Haptophrya planariarum	Ciliophora	Cluster_3	0.863142
N4464_130440	cellular organisms; Eukaryota; Sar; Alveolata; Ciliophora; Intramacronucleata; Phyllopharyngea; Phyllopharyngia; Chlamydodontida; Chilodonellidae; Trithigmostoma; Trithigmostoma cucullulus	Ciliophora	Cluster_3	0.838659
N75906_70331	cellular organisms; Eukaryota; Sar; Alveolata; Ciliophora; Intramacronucleata; Oligohymenophorea; Scuticociliatia; Pleuronematida; Cyclidiidae; Cyclidium; Cyclidium vorax	Ciliophora	Cluster_3	0.80352
N89409_60013	cellular organisms; Eukaryota; Sar; Alveolata; Ciliophora; Intramacronucleata; Oligohymenophorea; Scuticociliatia; Philasterida; Cinetochilidae; Cinetochilum; Cinetochilum margaritaceum	Ciliophora	Cluster_0	0.784093
N100264_76595	cellular organisms; Eukaryota; Sar; Rhizaria; Endomyxa; Vampyrellida; Leptophryidae; environmental samples; uncultured Leptophryidae	Rhizaria	Cluster_6	0.959266
N170430_975	cellular organisms; Eukaryota; Sar; Rhizaria; Endomyxa; Vampyrellida; Leptophryidae; Leptophryidae sp. BAra1	Rhizaria	Cluster_4	0.791167
N216344_2665	cellular organisms; Eukaryota; Sar; Rhizaria; Endomyxa; Vampyrellida; Vampyrellidae; unclassified Vampyrellidae; Vampyrellidae sp.	Rhizaria	Cluster_3	0.869519
N246952_548	cellular organisms; Eukaryota; Sar; Rhizaria; Cercozoa; Kraken; Kraken carinae	Rhizaria	Cluster_3	0.836313
N263096_2043	cellular organisms; Eukaryota; Sar; Rhizaria; Cercozoa; Granofilosea; Limnofila; Limnofila anglica	Rhizaria	Cluster_2	0.846815
N277037_2300	cellular organisms; Eukaryota; Sar; Rhizaria; Cercozoa; environmental samples; uncultured Cercozoa	Rhizaria	Cluster_5	0.831888
N364414_248	cellular organisms; Eukaryota; Sar; Rhizaria; Cercozoa; Cercomonadida; Cercomonadidae; environmental samples; uncultured cercomonad	Rhizaria	Cluster_6	0.821536
N392234_10020	cellular organisms; Eukaryota; Sar; Rhizaria; Endomyxa; Vampyrellida; Leptophryidae; Platyreta; unclassified Platyreta; Platyreta sp.	Rhizaria	Cluster_3	0.769519
N57291_8099	cellular organisms; Eukaryota; Sar; Rhizaria; Endomyxa; Vampyrellida; Leptophryidae; Platyreta; unclassified Platyreta; Platyreta sp.	Rhizaria	Cluster_3	0.872703
N80264_61240	cellular organisms; Eukaryota; Sar; Rhizaria; Cercozoa; Cercozoa incertae sedis; Tremula; Tremula longifila	Rhizaria	Cluster_5	0.761266
N184339_1201	cellular organisms; Eukaryota; Sar; Stramenopiles; Ochrophyta; Chrysophyceae; Chromulinales; Dinobryaceae; Dinobryon; Dinobryon taiyuanensis	Chrysophyceae	Cluster_1	0.858506
N195829_11407	cellular organisms; Eukaryota; Sar; Stramenopiles; Ochrophyta; Chrysophyceae; Chromulinales; Dinobryaceae; Dinobryon; Dinobryon taiyuanensis	Chrysophyceae	Cluster_6	0.801246
N199176_20080	cellular organisms; Eukaryota; Sar; Stramenopiles; Ochrophyta; Chrysophyceae; Chromulinales; Chromulinaceae; Ochromonas; Ochromonas villosa	Chrysophyceae	Cluster_0	0.85763
N229068_2929	cellular organisms; Eukaryota; Sar; Stramenopiles; Ochrophyta; Chrysophyceae; unclassified Chrysophyceae; Spumella-like flagellate JB; Spumella-like flagellate JBC29	Chrysophyceae	Cluster_4	0.823362
N293280_414658	cellular organisms; Eukaryota; Sar; Stramenopiles; Ochrophyta; Chrysophyceae; Chromulinales; Chromulinaceae; Spumella; unclassified Spumella; Spumella sp.	Chrysophyceae	Cluster_4	0.804247
N354769_3141	cellular organisms; Eukaryota; Sar; Stramenopiles; Ochrophyta; Chrysophyceae; Chromulinales; Dinobryaceae; Epipyxis; Epipyxis aureus	Chrysophyceae	Cluster_0	0.83236
N89043_2223	cellular organisms; Eukaryota; Sar; Stramenopiles; Ochrophyta; Chrysophyceae; Chromulinales; Dinobryaceae; Dinobryon; Dinobryon taiyuanensis	Chrysophyceae	Cluster_4	0.824068
N95297_1633	cellular organisms; Eukaryota; Sar; Stramenopiles; Ochrophyta; Chrysophyceae; Chromulinales; Paraphysomonadaceae; Paraphysomonas; unclassified Paraphysomonas; Paraphysomonas sp. SW02	Chrysophyceae	Cluster_2	0.756187
N113555_2920	cellular organisms; Eukaryota; Sar; Stramenopiles; Ochrophyta; Bacillariophyta; Bacillariophyceae; Bacillariophycidae; Bacillariales; Bacillariaceae; Nitzschia; Nitzschia linearis	Bacillariophyta	Cluster_1	0.859031
N203406_1221	cellular organisms; Eukaryota; Sar; Stramenopiles; Ochrophyta; Bacillariophyta; environmental samples; uncultured diatom	Bacillariophyta	Cluster_1	0.783869
N330499_1891	cellular organisms; Eukaryota; Sar; Stramenopiles; Ochrophyta; Bacillariophyta; Fragilariophyceae; Fragilariophycidae; Fragilariales; Fragilariaceae; Diatoma; Diatoma moniliforme	Bacillariophyta	Cluster_2	0.86173
N333503_6986	cellular organisms; Eukaryota; Sar; Stramenopiles; Ochrophyta; Bacillariophyta; Bacillariophyceae; Bacillariophycidae; Surirellales; Surirellaceae; Surirella; Surirella ovalis; Surirella ovalis var. apiculata	Bacillariophyta	Cluster_2	0.780467
N116594_2216	cellular organisms; Eukaryota; Sar; Stramenopiles; Bigyra; Opalozoa; Bicosoecida; Siluaniidae; Paramonas; unclassified Paramonas; Paramonas sp.	Stramenopiles_Rest	Cluster_6	0.957927
N121117_70989	cellular organisms; Eukaryota; Sar; Stramenopiles; Pirsoniales; unclassified Pirsoniales; Pirsoniales sp. ACho-2021b	Stramenopiles_Rest	Cluster_6	0.792801
N150409_5022	cellular organisms; Eukaryota; Sar; Stramenopiles; Oomycota; Lagenidiales; Lagenidiaceae; Lagenidium; unclassified Lagenidium; Lagenidium sp. SLG-2014b	Stramenopiles_Rest	Cluster_2	0.755519
N172470_11326	cellular organisms; Eukaryota; Sar; Stramenopiles; Bigyra; Labyrinthulomycetes; Amphitremida; Diplophrys; unclassified Diplophrys; Diplophrys sp. ATCC_50360	Stramenopiles_Rest	Cluster_3	0.877886
N206128_1022	cellular organisms; Eukaryota; Sar; Stramenopiles; environmental samples; uncultured stramenopile	Stramenopiles_Rest	Cluster_5	0.768475
N272653_507	cellular organisms; Eukaryota; Sar; Stramenopiles; Ochrophyta; Eustigmatophyceae; Eustigmatales; Monodopsidaceae; Nannochloropsis; Nannochloropsis oceanica	Stramenopiles_Rest	Cluster_5	0.775736
N28334_159	cellular organisms; Eukaryota; Sar; Stramenopiles; environmental samples; uncultured stramenopile	Stramenopiles_Rest	Cluster_5	0.88583
N299291_22242	cellular organisms; Eukaryota; Sar; Stramenopiles; unclassified stramenopiles; Stramenopile sp. MAST-12 KKTS_D3	Stramenopiles_Rest	Cluster_5	0.808493
N324112_35480	cellular organisms; Eukaryota; Sar; Stramenopiles; Oomycota; Pythiales; environmental samples; uncultured Pythiales	Stramenopiles_Rest	Cluster_3	0.777133
N381549_17782	cellular organisms; Eukaryota; Sar; Stramenopiles; environmental samples; uncultured stramenopile	Stramenopiles_Rest	Cluster_6	0.887622
N409784_415	cellular organisms; Eukaryota; Sar; Stramenopiles; environmental samples; uncultured stramenopile	Stramenopiles_Rest	Cluster_2	0.770112
N51593_15768	cellular organisms; Eukaryota; Sar; Stramenopiles; Bigyra; Opalozoa; Bicosoecida; Bicosoecidae; Bicosoeca; Bicosoeca petiolata	Stramenopiles_Rest	Cluster_6	0.884
N114823_24497	cellular organisms; Eukaryota; Viridiplantae; Chlorophyta; core chlorophytes; Trebouxiophyceae; Chlorellales; Chlorellaceae; Chlorella clade; Chlorella; unclassified Chlorella (in: Chlorellales); Chlorella sp. BUM11008	Chlorophyta	Cluster_3	0.875049
N115642_14996	cellular organisms; Eukaryota; Viridiplantae; Chlorophyta; core chlorophytes; Chlorophyceae; CS clade; Sphaeropleales; Neochloridaceae; Neochloris; unclassified Neochloris; Neochloris sp. GM4e	Chlorophyta	Cluster_1	0.801764
N191120_578	cellular organisms; Eukaryota; Viridiplantae; Chlorophyta; core chlorophytes; Chlorophyceae; CS clade; Chlamydomonadales; Chlamydomonadaceae; Chlamydomonas; Chlamydomonas dorsoventralis	Chlorophyta	Cluster_2	0.872409
N223391_1444	cellular organisms; Eukaryota; Viridiplantae; Chlorophyta; core chlorophytes; Chlorophyceae; Protosiphonales; Protosiphonaceae; Spongiosarcinopsis; Spongiosarcinopsis terrestris	Chlorophyta	Cluster_5	0.831106
N236645_5991	cellular organisms; Eukaryota; Viridiplantae; Chlorophyta; core chlorophytes; Chlorophyceae; CS clade; Sphaeropleales; Selenastraceae; Monoraphidium; Monoraphidium subclavatum	Chlorophyta	Cluster_5	0.85373
N272073_4215	cellular organisms; Eukaryota; Viridiplantae; Chlorophyta; core chlorophytes; Chlorophyceae; CS clade; Chlamydomonadales; Phacotaceae; Wislouchiella; Wislouchiella planctonica	Chlorophyta	Cluster_3	0.812486
N282166_1860	cellular organisms; Eukaryota; Viridiplantae; Chlorophyta; core chlorophytes; Trebouxiophyceae; Chlorellales; Chlorellaceae; Muriella; Muriella terrestris	Chlorophyta	Cluster_2	0.82424
N389216_3727	cellular organisms; Eukaryota; Viridiplantae; Chlorophyta; core chlorophytes; Chlorophyceae; CS clade; Chlamydomonadales; Dunaliellaceae; environmental samples; uncultured Dunaliellaceae	Chlorophyta	Cluster_5	0.76233
N76003_213482	cellular organisms; Eukaryota; Viridiplantae; Chlorophyta; core chlorophytes; Chlorophyceae; CS clade; Sphaeropleales; Scenedesmaceae; Desmodesmus; Desmodesmus subspicatus	Chlorophyta	Cluster_5	0.909198
N112910_27352	cellular organisms; Eukaryota; Sar; Alveolata; Apicomplexa; Conoidasida; Coccidia; Eucoccidiorida; Eimeriorina; Eimeriidae; environmental samples; uncultured Eimeriidae	Remaining_OTUs	Cluster_3	0.849569
N120860_13754	cellular organisms; Eukaryota; CRuMs; Rigifilida; Micronuclearia; Micronuclearia podoventralis	Remaining_OTUs	Cluster_1	0.877884
N137136_3859	cellular organisms; Eukaryota; Haptista; Centroplasthelida; Pterocystida; Pterista; Pterocystidae; Pterocystis; unclassified Pterocystis; Pterocystis sp. JJP-2003	Remaining_OTUs	Cluster_0	0.832216
N140391_8727	cellular organisms; Eukaryota; Sar; Alveolata; Dinophyceae; Syndiniales; environmental samples; uncultured Amoebophrya	Remaining_OTUs	Cluster_3	0.812594
N158794_4734	cellular organisms; Eukaryota; Haptista; Centroplasthelida; Pterocystida; Pterista; Oxnerella; Oxnerella micra	Remaining_OTUs	Cluster_3	0.789306
N168551_426	cellular organisms; Eukaryota; Sar; Alveolata; environmental samples; uncultured alveolate	Remaining_OTUs	Cluster_5	0.858392
N181231_1059	cellular organisms; Eukaryota; environmental samples; uncultured eukaryote	Remaining_OTUs	Cluster_2	0.777098
N199393_121017	cellular organisms; Eukaryota; Sar; Alveolata; environmental samples; uncultured alveolate	Remaining_OTUs	Cluster_6	0.944205
N228628_84060	cellular organisms; Eukaryota; CRuMs; Rigifilida; Micronuclearia; environmental samples; uncultured Micronuclearia	Remaining_OTUs	Cluster_2	0.870499
N245196_946321	cellular organisms; Eukaryota; Sar; Alveolata; environmental samples; uncultured alveolate	Remaining_OTUs	Cluster_5	0.946406
N256599_322	cellular organisms; Eukaryota; Apusozoa; Apusomonadida; Apusomonadidae; Multimonas; Multimonas media	Remaining_OTUs	Cluster_3	0.849979
N270066_2512	cellular organisms; Eukaryota; Opisthokonta; Ichthyosporea; environmental samples; uncultured Ichthyosporea	Remaining_OTUs	Cluster_3	0.761807
N270627_1265525	cellular organisms; Eukaryota; Sar; Alveolata; environmental samples; uncultured alveolate	Remaining_OTUs	Cluster_2	0.781802
N303463_1078	cellular organisms; Eukaryota; Haptista; Centroplasthelida; Pterocystida; Pterista; Pterocystidae; Chlamydaster; unclassified Chlamydaster; Chlamydaster sp.	Remaining_OTUs	Cluster_5	0.803465
N304188_179	cellular organisms; Eukaryota; Sar; Alveolata; Apicomplexa; Conoidasida; Coccidia; Eucoccidiorida; Eimeriorina; Eimeriidae; environmental samples; uncultured Eimeriidae	Remaining_OTUs	Cluster_4	0.774815
N325656_416	cellular organisms; Eukaryota; Sar; Alveolata; Apicomplexa; Conoidasida; Coccidia; Eucoccidiorida; Eimeriorina; Eimeriidae; environmental samples; uncultured Eimeriidae	Remaining_OTUs	Cluster_3	0.877983
N330648_284	cellular organisms; Eukaryota; Sar; Alveolata; environmental samples; uncultured alveolate	Remaining_OTUs	Cluster_1	0.795748
N345957_2605	cellular organisms; Eukaryota; environmental samples; uncultured eukaryote	Remaining_OTUs	Cluster_5	0.84781
N365512_4865	cellular organisms; Eukaryota; Cryptophyceae; Cryptomonadales; Cryptomonadaceae; Cryptomonas; Cryptomonas lucens	Remaining_OTUs	Cluster_5	0.960208
N369006_3536	cellular organisms; Eukaryota; Opisthokonta; Rotosphaerida; Nucleariidae; Nuclearia; unclassified Nuclearia; Nuclearia sp.	Remaining_OTUs	Cluster_6	0.759278
N379396_2116662	cellular organisms; Eukaryota; Sar; Alveolata; Apicomplexa; Conoidasida; Coccidia; Eucoccidiorida; Eimeriorina; Eimeriidae; environmental samples; uncultured Eimeriidae	Remaining_OTUs	Cluster_6	0.853323
N382352_360	cellular organisms; Eukaryota; Sar; Alveolata; Apicomplexa; Conoidasida; Coccidia; Eucoccidiorida; Eimeriorina; Eimeriidae; environmental samples; uncultured Eimeriidae	Remaining_OTUs	Cluster_5	0.817368
N388261_14038	cellular organisms; Eukaryota; environmental samples; uncultured eukaryote	Remaining_OTUs	Cluster_0	0.831625
N390977_2768	cellular organisms; Eukaryota; environmental samples; uncultured eukaryote	Remaining_OTUs	Cluster_5	0.874139
N393690_27582	cellular organisms; Eukaryota; CRuMs; Rigifilida; Micronuclearia; environmental samples; uncultured Micronuclearia	Remaining_OTUs	Cluster_6	0.853255
N400171_3414	cellular organisms; Eukaryota; Sar; Alveolata; environmental samples; uncultured alveolate	Remaining_OTUs	Cluster_5	0.841312
N4440_3213	cellular organisms; Eukaryota; Sar; Alveolata; Apicomplexa; Conoidasida; Gregarinasina; Neogregarinorida; Aranciocystis; Aranciocystis muskarensis	Remaining_OTUs	Cluster_6	0.761903
N6077_4042	cellular organisms; Eukaryota; Haptista; Centroplasthelida; Pterocystida; Pterista; Pterocystidae; Chlamydaster; Chlamydaster sterni	Remaining_OTUs	Cluster_3	0.856614
	Table showing pearson correlations (as weight) between the OTUs that showed significant posiitive correlation to any of the cluster means, with the Taaxonomic group for each OTU along with complete taxonomic path.

## Sheet: Supplementary Fig. 1
																		Supplementary Fig. 1: Heat map showing pearson correlations between the OTUs that showed significant posiitive correlation to any of the cluster means, with the Taaxonomic group for each OT

## Sheet: Supplementary Fig. 2
	Supplementary Fig. 2: The Sample C1_S2 was an outlier form rest of the samples and had to be excluded from the analysis. This PCA plot clearly shows the sample was not just different from other samples but also from the two samples from the same time point in control.
